# Supplementary material for: SIM-PCSR: Key-Layer Complementary Enhancement for UAV RGB-IR Small-Object Detection
Source: Sensors (Basel). 2026 Jun 15;26(12):3806. doi: 10.3390/s26123806 (PMC13306675; doi:10.3390/s26123806)
Supplement: Supplementary file 1 [file sensors-26-03806-s001.zip]

Archive with 21 entries (16 files):
- SIM-PCSR-public/
- SIM-PCSR-public/.gitignore
- SIM-PCSR-public/CITATION.cff
- SIM-PCSR-public/configs/
- SIM-PCSR-public/configs/dronevehicle_rgbir_detect.yaml
- SIM-PCSR-public/configs/fixed_middle_fusion_yolov8s_dronevehicle.yaml
- SIM-PCSR-public/configs/sim_pcsr_yolov8s_dronevehicle.yaml
- SIM-PCSR-public/docs/
- SIM-PCSR-public/docs/DATASET.md
- SIM-PCSR-public/docs/REPRODUCTION.md
- SIM-PCSR-public/LICENSE
- SIM-PCSR-public/README.md
- SIM-PCSR-public/requirements.txt
- SIM-PCSR-public/scripts/
- SIM-PCSR-public/scripts/patch_ultralytics.py
- SIM-PCSR-public/scripts/prepare_dronevehicle.py
- SIM-PCSR-public/scripts/train_sim_pcsr.sh
- SIM-PCSR-public/scripts/val_sim_pcsr.sh
- SIM-PCSR-public/sim_pcsr/
- SIM-PCSR-public/sim_pcsr/modules.py
- SIM-PCSR-public/sim_pcsr/__init__.py
