# Supplementary material for: SIM-PCSR: Key-Layer Complementary Enhancement for UAV RGB-IR Small-Object Detection
Source: Sensors (Basel). 2026 Jun 15;26(12):3806. doi: 10.3390/s26123806 (PMC13306675; doi:10.3390/s26123806)
Supplement: Supplementary file 1 [file sensors-26-03806-s001.zip › SIM-PCSR-public/CITATION.cff]

cff-version: 1.2.0
title: "SIM-PCSR: Key-Layer Complementary Enhancement for UAV RGB-IR Small Object Detection"
message: "If you use this code, please cite the corresponding paper."
authors:
  - family-names: He
    given-names: Jun
  - family-names: Yang
    given-names: Yunpu
  - family-names: Li
    given-names: Jun
repository-code: "https://github.com/h1931397877/SIM-PCSR-Key-Layer-Complementary-Enhancement-for-UAV-RGB-IR-Small-Object-Detection"
license: "LicenseRef-Academic-Research"
