# Supplementary material for: SIM-PCSR: Key-Layer Complementary Enhancement for UAV RGB-IR Small-Object Detection
Source: Sensors (Basel). 2026 Jun 15;26(12):3806. doi: 10.3390/s26123806 (PMC13306675; doi:10.3390/s26123806)
Supplement: Supplementary file 1 [file sensors-26-03806-s001.zip › SIM-PCSR-public/configs/dronevehicle_rgbir_detect.yaml]

path: /path/to/DroneVehicle_yolo/rgbir_detect
train: images/train
val: images/val
test: images/test
channels: 4
names:
  0: car
  1: truck
  2: bus
  3: van
  4: freight_car
