# Supplementary material for: SIM-PCSR: Key-Layer Complementary Enhancement for UAV RGB-IR Small-Object Detection
Source: Sensors (Basel). 2026 Jun 15;26(12):3806. doi: 10.3390/s26123806 (PMC13306675; doi:10.3390/s26123806)
Supplement: Supplementary file 1 [file sensors-26-03806-s001.zip › SIM-PCSR-public/configs/fixed_middle_fusion_yolov8s_dronevehicle.yaml]

# YOLOv8s-based fixed middle fusion baseline for DroneVehicle RGB-IR detection.

nc: 5
channels: 4
scales:
  n: [0.33, 0.25, 1024]
  s: [0.33, 0.50, 1024]
  m: [0.67, 0.75, 768]
  l: [1.00, 1.00, 512]
  x: [1.00, 1.25, 512]

backbone:
  - [-1, 1, RGBIRSplit, []]
  - [0, 1, Index, [3, 0]]
  - [0, 1, Index, [1, 1]]

  - [1, 1, Conv, [64, 3, 2]]
  - [-1, 1, Conv, [128, 3, 2]]
  - [-1, 3, C2f, [128, True]]
  - [-1, 1, Conv, [256, 3, 2]]
  - [-1, 6, C2f, [256, True]]
  - [-1, 1, Conv, [512, 3, 2]]
  - [-1, 6, C2f, [512, True]]
  - [-1, 1, Conv, [1024, 3, 2]]
  - [-1, 3, C2f, [1024, True]]
  - [-1, 1, SPPF, [1024, 5]]

  - [2, 1, Conv, [64, 3, 2]]
  - [-1, 1, Conv, [128, 3, 2]]
  - [-1, 3, C2f, [128, True]]
  - [-1, 1, Conv, [256, 3, 2]]
  - [-1, 6, C2f, [256, True]]
  - [-1, 1, Conv, [512, 3, 2]]
  - [-1, 6, C2f, [512, True]]
  - [-1, 1, Conv, [1024, 3, 2]]
  - [-1, 3, C2f, [1024, True]]
  - [-1, 1, SPPF, [1024, 5]]

  - [[7, 17], 1, Concat, [1]]
  - [-1, 1, Conv, [256, 1, 1]]
  - [-1, 3, C2f, [256]]

  - [[9, 19], 1, Concat, [1]]
  - [-1, 1, Conv, [512, 1, 1]]

  - [[12, 22], 1, Concat, [1]]
  - [-1, 1, Conv, [1024, 1, 1]]

head:
  - [29, 1, nn.Upsample, [None, 2, "nearest"]]
  - [[-1, 27], 1, Concat, [1]]
  - [-1, 3, C2f, [512]]

  - [-1, 1, nn.Upsample, [None, 2, "nearest"]]
  - [[-1, 25], 1, Concat, [1]]
  - [-1, 3, C2f, [256]]

  - [-1, 1, Conv, [256, 3, 2]]
  - [[-1, 32], 1, Concat, [1]]
  - [-1, 3, C2f, [512]]

  - [-1, 1, Conv, [512, 3, 2]]
  - [[-1, 29], 1, Concat, [1]]
  - [-1, 3, C2f, [1024]]

  - [[35, 38, 41], 1, Detect, [nc]]
