# Supplementary material for: SIM-PCSR: Key-Layer Complementary Enhancement for UAV RGB-IR Small-Object Detection
Source: Sensors (Basel). 2026 Jun 15;26(12):3806. doi: 10.3390/s26123806 (PMC13306675; doi:10.3390/s26123806)
Supplement: Supplementary file 1 [file sensors-26-03806-s001.zip › SIM-PCSR-public/docs/DATASET.md]

# Dataset Preparation

This project uses DroneVehicle for RGB-IR UAV vehicle detection.

The dataset is not redistributed in this repository. Please download DroneVehicle from its official provider and keep the original split folders. The preparation script expects the following folder names inside each split:

- RGB images: `trainimg`, `valimg`, `testimg`
- IR images: `trainimgr`, `valimgr`, `testimgr`
- RGB labels: `trainlabel`, `vallabel`, `testlabel`
- IR labels: `trainlabelr`, `vallabelr`, `testlabelr`

To prepare 4-channel RGB-IR detection images and YOLO-format labels:

```bash
python scripts/prepare_dronevehicle.py \
  --source-root /path/to/DroneVehicle \
  --output-root /path/to/DroneVehicle_yolo \
  --task detect \
  --modalities rgbir \
  --fusion-label-source rgb \
  --overwrite
```

The output directory should contain:

```text
DroneVehicle_yolo/rgbir_detect/
  images/train
  images/val
  images/test
  labels/train
  labels/val
  labels/test
  dataset.yaml
```

The RGB-IR images are saved as 4-channel PNG files. The first three channels are RGB/BGR image channels as read by OpenCV, and the fourth channel is the infrared image.
