# Supplementary material for: SIM-PCSR: Key-Layer Complementary Enhancement for UAV RGB-IR Small-Object Detection
Source: Sensors (Basel). 2026 Jun 15;26(12):3806. doi: 10.3390/s26123806 (PMC13306675; doi:10.3390/s26123806)
Supplement: Supplementary file 1 [file sensors-26-03806-s001.zip › SIM-PCSR-public/docs/REPRODUCTION.md]

# Reproduction Notes

## Ultralytics Integration

Ultralytics YAML parsing must be able to find the custom classes:

- `RGBIRSplit`
- `RGBIRSIMAdapter`
- `RGBIRRemoveSelectWindowAttentionResidual`

The helper script can patch a local Ultralytics checkout:

```bash
python scripts/patch_ultralytics.py --ultralytics-root /path/to/ultralytics
```

The manual route is to copy the corresponding classes from `sim_pcsr/modules.py` into the local Ultralytics module file, usually:

```text
ultralytics/nn/modules/conv.py
```

Then expose them in:

```text
ultralytics/nn/modules/__init__.py
ultralytics/nn/tasks.py
```

For YAML parsing, add rules equivalent to:

```python
elif m is RGBIRSIMAdapter:
    c_rgb, c_ir = ch[f[0]], ch[f[1]]
    args = [c_rgb, *args]
    c2 = c_rgb
elif m is RGBIRRemoveSelectWindowAttentionResidual:
    c_rgb, c_ir, c_fused = ch[f[0]], ch[f[1]], ch[f[2]]
    args = [c_fused, *args]
    c2 = c_fused
```

`RGBIRSplit` returns `[rgb, ir]`, and Ultralytics `Index` is used in the YAML to select each branch.

## Four-Channel Image Loading

The RGB-IR prepared images are 4-channel PNG files. Ensure that the Ultralytics dataloader keeps all channels when `channels > 3`. In `ultralytics/data/base.py`, use `cv2.IMREAD_UNCHANGED` for multi-channel inputs:

```python
self.cv2_flag = (
    cv2.IMREAD_GRAYSCALE
    if channels == 1
    else cv2.IMREAD_UNCHANGED if channels > 3 else cv2.IMREAD_COLOR
)
```

## Training Setting

The paper setting uses:

- backbone scale: YOLOv8s
- pretrained initialization: `yolov8s.pt`
- input size: 640
- epochs: 150
- batch size: 8
- optimizer/loss: standard Ultralytics YOLOv8 detection training

Command template:

```bash
bash scripts/train_sim_pcsr.sh
```

## Validation

After training, set `WEIGHTS` to the trained `best.pt` path:

```bash
WEIGHTS=/path/to/best.pt bash scripts/val_sim_pcsr.sh
```
