# Supplementary material for: SIM-PCSR: Key-Layer Complementary Enhancement for UAV RGB-IR Small-Object Detection
Source: Sensors (Basel). 2026 Jun 15;26(12):3806. doi: 10.3390/s26123806 (PMC13306675; doi:10.3390/s26123806)
Supplement: Supplementary file 1 [file sensors-26-03806-s001.zip › SIM-PCSR-public/LICENSE]

This minimal release is provided for academic research and paper reproducibility.

The SIM-PCSR code in this repository may be used for non-commercial research with proper citation.
The implementation depends on Ultralytics YOLO. Users are responsible for complying with the
license terms of Ultralytics YOLO and any datasets used in their experiments.
