# Supplementary material for: SIM-PCSR: Key-Layer Complementary Enhancement for UAV RGB-IR Small-Object Detection
Source: Sensors (Basel). 2026 Jun 15;26(12):3806. doi: 10.3390/s26123806 (PMC13306675; doi:10.3390/s26123806)
Supplement: Supplementary file 1 [file sensors-26-03806-s001.zip › SIM-PCSR-public/README.md]

# SIM-PCSR

Minimal public implementation for the paper:

**SIM-PCSR: Key-Layer Complementary Enhancement for UAV RGB-IR Small Object Detection**

This repository provides the core modules, YOLOv8 model configuration, dataset preparation script, and command templates used for the SIM-PCSR method. The release is intentionally minimal: raw DroneVehicle data, trained weights, intermediate logs, and local experiment workdirs are not included.

## Contents

- `sim_pcsr/modules.py`: core RGB-IR modules used by SIM-PCSR.
- `configs/sim_pcsr_yolov8s_dronevehicle.yaml`: YOLOv8s-based SIM-PCSR model.
- `configs/fixed_middle_fusion_yolov8s_dronevehicle.yaml`: fixed middle fusion baseline.
- `configs/dronevehicle_rgbir_detect.yaml`: dataset YAML template.
- `scripts/prepare_dronevehicle.py`: converts DroneVehicle annotations and paired RGB/IR images into YOLO format.
- `scripts/patch_ultralytics.py`: patches a local Ultralytics checkout for 4-channel RGB-IR input and SIM-PCSR YAML parsing.
- `scripts/train_sim_pcsr.sh`: training command template.
- `scripts/val_sim_pcsr.sh`: validation command template.
- `docs/DATASET.md`: dataset preparation notes.
- `docs/REPRODUCTION.md`: reproduction notes.

## Requirements

The code is based on Ultralytics YOLOv8 and PyTorch. A typical environment is:

```bash
pip install -r requirements.txt
```

The public module file contains the custom layers. To train directly with Ultralytics YAML parsing, register these classes in the local Ultralytics installation. A helper script is provided:

```bash
python scripts/patch_ultralytics.py --ultralytics-root /path/to/ultralytics
```

The manual patch points are also shown in `docs/REPRODUCTION.md`.

## Dataset

Download DroneVehicle from the official provider and keep the original train/val/test directory layout. Then prepare RGB-IR detection data:

```bash
python scripts/prepare_dronevehicle.py \
  --source-root /path/to/DroneVehicle \
  --output-root /path/to/DroneVehicle_yolo \
  --task detect \
  --modalities rgbir \
  --fusion-label-source rgb \
  --overwrite
```

Update `configs/dronevehicle_rgbir_detect.yaml` so that `path` points to:

```text
/path/to/DroneVehicle_yolo/rgbir_detect
```

## Training

Edit `DATA_CFG`, `MODEL_CFG`, `PROJECT`, and `ULTRALYTICS_ROOT` in `scripts/train_sim_pcsr.sh`, then run:

```bash
bash scripts/train_sim_pcsr.sh
```

The reported paper setting uses YOLOv8s initialization and 150 training epochs with 640 input size.

## License

This repository is released for academic research and reproducibility. It builds on Ultralytics YOLO, whose license and terms should be followed when modifying or redistributing the YOLO source code.
