# Supplementary material for: SIM-PCSR: Key-Layer Complementary Enhancement for UAV RGB-IR Small-Object Detection
Source: Sensors (Basel). 2026 Jun 15;26(12):3806. doi: 10.3390/s26123806 (PMC13306675; doi:10.3390/s26123806)
Supplement: Supplementary file 1 [file sensors-26-03806-s001.zip › SIM-PCSR-public/requirements.txt]

torch>=2.0.0
torchvision>=0.15.0
ultralytics>=8.0.0
opencv-python>=4.8.0
numpy>=1.23.0
PyYAML>=6.0
