# Supplementary material for: SIM-PCSR: Key-Layer Complementary Enhancement for UAV RGB-IR Small-Object Detection
Source: Sensors (Basel). 2026 Jun 15;26(12):3806. doi: 10.3390/s26123806 (PMC13306675; doi:10.3390/s26123806)
Supplement: Supplementary file 1 [file sensors-26-03806-s001.zip › SIM-PCSR-public/scripts/patch_ultralytics.py]

from __future__ import annotations

import argparse
from pathlib import Path


BASE_OLD = "self.cv2_flag = cv2.IMREAD_GRAYSCALE if channels == 1 else cv2.IMREAD_COLOR"
BASE_NEW = """self.cv2_flag = (
            cv2.IMREAD_GRAYSCALE
            if channels == 1
            else cv2.IMREAD_UNCHANGED if channels > 3 else cv2.IMREAD_COLOR
        )"""

IMPORT_OLD = "from ultralytics.nn.modules import ("
IMPORT_NEW = "from ultralytics.nn.modules import ("

TASKS_BRANCH = """        elif m is RGBIRSIMAdapter:
            if not isinstance(f, (list, tuple)) or len(f) != 2:
                raise ValueError(f"RGBIRSIMAdapter expects two input indices, but got {f}")
            c_rgb, c_ir = ch[f[0]], ch[f[1]]
            if c_rgb != c_ir:
                raise ValueError(f"RGBIRSIMAdapter expects equal RGB/IR channels, but got {c_rgb} and {c_ir}")
            args = [c_rgb, *args]
            c2 = c_rgb
        elif m is RGBIRRemoveSelectWindowAttentionResidual:
            if not isinstance(f, (list, tuple)) or len(f) != 3:
                raise ValueError(f"RGBIRRemoveSelectWindowAttentionResidual expects three input indices, but got {f}")
            c_rgb, c_ir, c_fused = ch[f[0]], ch[f[1]], ch[f[2]]
            if c_rgb != c_ir:
                raise ValueError(
                    f"RGBIRRemoveSelectWindowAttentionResidual expects equal RGB/IR channels, but got {c_rgb} and {c_ir}"
                )
            if c_fused != c_rgb:
                raise ValueError(
                    "RGBIRRemoveSelectWindowAttentionResidual expects fused channels to equal branch channels, "
                    f"but got {c_fused} and {c_rgb}"
                )
            args = [c_fused, *args]
            c2 = c_fused
"""


def replace_once(text: str, old: str, new: str, path: Path) -> str:
    if old not in text:
        raise RuntimeError(f"Target snippet not found in {path}: {old[:80]}")
    return text.replace(old, new, 1)


def patch_base(ultra_root: Path) -> None:
    path = ultra_root / "ultralytics" / "data" / "base.py"
    text = path.read_text(encoding="utf-8")
    if "cv2.IMREAD_UNCHANGED if channels > 3 else cv2.IMREAD_COLOR" not in text:
        path.write_text(replace_once(text, BASE_OLD, BASE_NEW, path), encoding="utf-8")
    print(f"Checked {path}")


def patch_conv(ultra_root: Path, repo_root: Path) -> None:
    path = ultra_root / "ultralytics" / "nn" / "modules" / "conv.py"
    text = path.read_text(encoding="utf-8")
    marker = "\nclass Concat(nn.Module):"
    module_text = (repo_root / "sim_pcsr" / "modules.py").read_text(encoding="utf-8")
    start = module_text.index("class _LearnableScale")
    custom_text = "\n\n" + module_text[start:]
    if "class RGBIRSIMAdapter(nn.Module):" not in text:
        path.write_text(replace_once(text, marker, custom_text + marker, path), encoding="utf-8")
    print(f"Checked {path}")


def patch_init(ultra_root: Path) -> None:
    path = ultra_root / "ultralytics" / "nn" / "modules" / "__init__.py"
    text = path.read_text(encoding="utf-8")
    if "RGBIRSIMAdapter" not in text:
        text = text.replace(
            "    RepConv,\n",
            "    RepConv,\n    RGBIRSIMAdapter,\n    RGBIRSplit,\n    RGBIRRemoveSelectWindowAttentionResidual,\n",
        )
        text = text.replace(
            '    "RepConv",\n',
            '    "RepConv",\n    "RGBIRSIMAdapter",\n    "RGBIRSplit",\n    "RGBIRRemoveSelectWindowAttentionResidual",\n',
        )
        path.write_text(text, encoding="utf-8")
    print(f"Checked {path}")


def patch_tasks(ultra_root: Path) -> None:
    path = ultra_root / "ultralytics" / "nn" / "tasks.py"
    text = path.read_text(encoding="utf-8")
    if "RGBIRSIMAdapter," not in text:
        text = text.replace(
            "    RepConv,\n",
            "    RepConv,\n    RGBIRSIMAdapter,\n    RGBIRSplit,\n    RGBIRRemoveSelectWindowAttentionResidual,\n",
        )
    if 'ch = self.yaml.get("channels", ch)' not in text:
        old = """        # Define model
        self.yaml["channels"] = ch  # save channels
        if nc and nc != self.yaml["nc"]:
            LOGGER.info(f"Overriding model.yaml nc={self.yaml['nc']} with nc={nc}")
            self.yaml["nc"] = nc  # override YAML value
        self.model, self.save = parse_model(deepcopy(self.yaml), ch=ch, verbose=verbose)  # model, savelist"""
        new = """        # Define model
        ch = self.yaml.get("channels", ch)
        self.yaml["channels"] = ch  # save channels
        if nc and nc != self.yaml["nc"]:
            LOGGER.info(f"Overriding model.yaml nc={self.yaml['nc']} with nc={nc}")
            self.yaml["nc"] = nc  # override YAML value
        self.model, self.save = parse_model(deepcopy(self.yaml), ch=ch, verbose=verbose)  # model, savelist"""
        text = replace_once(text, old, new, path)
    if "elif m is RGBIRSIMAdapter:" not in text:
        text = text.replace("        elif m is Concat:\n            c2 = sum(ch[x] for x in f)\n", "        elif m is Concat:\n            c2 = sum(ch[x] for x in f)\n" + TASKS_BRANCH)
    path.write_text(text, encoding="utf-8")
    print(f"Checked {path}")


def main() -> None:
    parser = argparse.ArgumentParser(description="Patch a local Ultralytics checkout for SIM-PCSR.")
    parser.add_argument("--ultralytics-root", type=Path, required=True)
    args = parser.parse_args()
    repo_root = Path(__file__).resolve().parents[1]
    ultra_root = args.ultralytics_root.resolve()
    patch_base(ultra_root)
    patch_conv(ultra_root, repo_root)
    patch_init(ultra_root)
    patch_tasks(ultra_root)
    print("SIM-PCSR patch complete.")


if __name__ == "__main__":
    main()
