# Supplementary material for: SIM-PCSR: Key-Layer Complementary Enhancement for UAV RGB-IR Small-Object Detection
Source: Sensors (Basel). 2026 Jun 15;26(12):3806. doi: 10.3390/s26123806 (PMC13306675; doi:10.3390/s26123806)
Supplement: Supplementary file 1 [file sensors-26-03806-s001.zip › SIM-PCSR-public/scripts/prepare_dronevehicle.py]

from __future__ import annotations

import argparse
import cv2
import json
import numpy as np
import os
import shutil
import xml.etree.ElementTree as ET
from collections import Counter
from dataclasses import dataclass
from pathlib import Path


CANONICAL_CLASSES = ["car", "truck", "bus", "van", "freight_car"]
CLASS_TO_ID = {name: index for index, name in enumerate(CANONICAL_CLASSES)}

CLASS_ALIASES = {
    "car": "car",
    "truck": "truck",
    "truvk": "truck",
    "bus": "bus",
    "van": "van",
    "feright car": "freight_car",
    "feright_car": "freight_car",
    "feright": "freight_car",
}

SPLIT_SPECS = {
    "train": {
        "rgb_images": "trainimg",
        "ir_images": "trainimgr",
        "rgb_labels": "trainlabel",
        "ir_labels": "trainlabelr",
    },
    "val": {
        "rgb_images": "valimg",
        "ir_images": "valimgr",
        "rgb_labels": "vallabel",
        "ir_labels": "vallabelr",
    },
    "test": {
        "rgb_images": "testimg",
        "ir_images": "testimgr",
        "rgb_labels": "testlabel",
        "ir_labels": "testlabelr",
    },
}


@dataclass
class ObjectAnnotation:
    class_name: str
    points: list[tuple[float, float]]


def parse_args() -> argparse.Namespace:
    parser = argparse.ArgumentParser(description="Prepare DroneVehicle for YOLOv8.")
    parser.add_argument("--source-root", type=Path, required=True, help="Extracted DroneVehicle root.")
    parser.add_argument("--output-root", type=Path, required=True, help="Prepared dataset root.")
    parser.add_argument(
        "--task",
        choices=["detect", "obb", "both"],
        default="both",
        help="Target YOLO task type.",
    )
    parser.add_argument(
        "--modalities",
        choices=["rgb", "ir", "rgbir", "both", "all"],
        default="both",
        help="Generate RGB, IR, RGB-IR fusion, or all prepared variants.",
    )
    parser.add_argument(
        "--fusion-label-source",
        choices=["rgb", "ir"],
        default="rgb",
        help="Label source for rgbir fusion variants.",
    )
    parser.add_argument(
        "--link-mode",
        choices=["symlink", "copy"],
        default="symlink",
        help="How to place images in prepared dataset.",
    )
    parser.add_argument(
        "--overwrite",
        action="store_true",
        help="Remove existing output subdirectories before regenerating.",
    )
    return parser.parse_args()


def normalize_class_name(raw_name: str) -> str | None:
    name = raw_name.strip()
    if name == "*":
        return None
    return CLASS_ALIASES.get(name)


def parse_xml(xml_path: Path) -> tuple[int, int, list[ObjectAnnotation], Counter, Counter]:
    tree = ET.parse(xml_path)
    root = tree.getroot()
    width = int(root.findtext("size/width"))
    height = int(root.findtext("size/height"))
    objects: list[ObjectAnnotation] = []
    raw_counter = Counter()
    skipped_counter = Counter()

    for obj in root.findall("object"):
        raw_name = (obj.findtext("name") or "").strip()
        raw_counter[raw_name] += 1
        class_name = normalize_class_name(raw_name)
        if class_name is None:
            skipped_counter[raw_name] += 1
            continue
        if class_name not in CLASS_TO_ID:
            skipped_counter[raw_name] += 1
            continue

        polygon = obj.find("polygon")
        points: list[tuple[float, float]] = []

        if polygon is not None:
            for index in range(1, 5):
                x = polygon.findtext(f"x{index}")
                y = polygon.findtext(f"y{index}")
                if x is None or y is None:
                    break
                points.append((float(x), float(y)))

        if len(points) != 4:
            bndbox = obj.find("bndbox")
            if bndbox is not None:
                xmin = bndbox.findtext("xmin")
                ymin = bndbox.findtext("ymin")
                xmax = bndbox.findtext("xmax")
                ymax = bndbox.findtext("ymax")
                if None not in (xmin, ymin, xmax, ymax):
                    x1 = float(xmin)
                    y1 = float(ymin)
                    x2 = float(xmax)
                    y2 = float(ymax)
                    points = [(x1, y1), (x2, y1), (x2, y2), (x1, y2)]

        if len(points) != 4:
            skipped_counter[raw_name] += 1
            continue

        objects.append(ObjectAnnotation(class_name=class_name, points=points))

    return width, height, objects, raw_counter, skipped_counter


def ensure_clean_dir(path: Path, overwrite: bool) -> None:
    if path.exists() and overwrite:
        shutil.rmtree(path)
    path.mkdir(parents=True, exist_ok=True)


def safe_link_or_copy(src: Path, dst: Path, link_mode: str) -> None:
    if dst.exists() or dst.is_symlink():
        dst.unlink()
    if link_mode == "copy":
        shutil.copy2(src, dst)
        return
    try:
        os.symlink(src, dst)
    except OSError:
        shutil.copy2(src, dst)


def to_detect_line(obj: ObjectAnnotation, width: int, height: int) -> str:
    xs = [point[0] for point in obj.points]
    ys = [point[1] for point in obj.points]
    x_min = max(0.0, min(xs))
    y_min = max(0.0, min(ys))
    x_max = min(float(width), max(xs))
    y_max = min(float(height), max(ys))
    box_width = max(0.0, x_max - x_min)
    box_height = max(0.0, y_max - y_min)
    if box_width <= 0 or box_height <= 0:
        return ""
    x_center = (x_min + x_max) / 2.0 / width
    y_center = (y_min + y_max) / 2.0 / height
    norm_width = box_width / width
    norm_height = box_height / height
    return f"{CLASS_TO_ID[obj.class_name]} {x_center:.6f} {y_center:.6f} {norm_width:.6f} {norm_height:.6f}"


def to_obb_line(obj: ObjectAnnotation, width: int, height: int) -> str:
    normalized = []
    for x, y in obj.points:
        normalized.append(f"{min(max(x / width, 0.0), 1.0):.6f}")
        normalized.append(f"{min(max(y / height, 0.0), 1.0):.6f}")
    return f"{CLASS_TO_ID[obj.class_name]} " + " ".join(normalized)


def write_yaml(output_dir: Path, dataset_name: str) -> None:
    yaml_path = output_dir / "dataset.yaml"
    names_repr = "\n".join(f"  {index}: {name}" for index, name in enumerate(CANONICAL_CLASSES))
    channel_line = "channels: 4\n" if dataset_name.startswith("rgbir_") else ""
    content = (
        f"path: {output_dir.as_posix()}\n"
        "train: images/train\n"
        "val: images/val\n"
        "test: images/test\n"
        f"{channel_line}"
        f"names:\n{names_repr}\n"
    )
    yaml_path.write_text(content, encoding="utf-8")

    meta_path = output_dir / "dataset_meta.json"
    meta = {
        "dataset_name": dataset_name,
        "classes": CANONICAL_CLASSES,
    }
    meta_path.write_text(json.dumps(meta, ensure_ascii=False, indent=2), encoding="utf-8")


def prepare_variant(
    source_root: Path,
    output_root: Path,
    modality: str,
    task: str,
    link_mode: str,
    overwrite: bool,
) -> dict:
    variant_name = f"{modality}_{task}"
    variant_root = output_root / variant_name
    images_root = variant_root / "images"
    labels_root = variant_root / "labels"

    for split in SPLIT_SPECS:
        ensure_clean_dir(images_root / split, overwrite=overwrite)
        ensure_clean_dir(labels_root / split, overwrite=overwrite)

    stats = {
        "variant": variant_name,
        "images": {},
        "labels": {},
        "objects": {},
        "raw_class_counts": Counter(),
        "normalized_class_counts": Counter(),
        "skipped_class_counts": Counter(),
    }

    image_key = "rgb_images" if modality == "rgb" else "ir_images"
    label_key = "rgb_labels" if modality == "rgb" else "ir_labels"
    line_builder = to_detect_line if task == "detect" else to_obb_line

    for split, spec in SPLIT_SPECS.items():
        split_source = source_root / split
        image_dir = split_source / spec[image_key]
        label_dir = split_source / spec[label_key]
        if not image_dir.exists() or not label_dir.exists():
            raise FileNotFoundError(f"Missing expected directories: {image_dir} / {label_dir}")

        image_count = 0
        label_count = 0
        object_count = 0

        for xml_path in sorted(label_dir.glob("*.xml")):
            stem = xml_path.stem
            image_path = image_dir / f"{stem}.jpg"
            if not image_path.exists():
                continue

            width, height, objects, raw_counter, skipped_counter = parse_xml(xml_path)
            label_lines = []
            for obj in objects:
                label_line = line_builder(obj, width, height)
                if label_line:
                    label_lines.append(label_line)
                    stats["normalized_class_counts"][obj.class_name] += 1
                    object_count += 1

            stats["raw_class_counts"].update(raw_counter)
            stats["skipped_class_counts"].update(skipped_counter)

            image_dst = images_root / split / image_path.name
            label_dst = labels_root / split / f"{stem}.txt"
            safe_link_or_copy(image_path, image_dst, link_mode=link_mode)
            label_dst.write_text("\n".join(label_lines) + ("\n" if label_lines else ""), encoding="utf-8")
            image_count += 1
            label_count += 1

        stats["images"][split] = image_count
        stats["labels"][split] = label_count
        stats["objects"][split] = object_count

    write_yaml(variant_root, dataset_name=variant_name)
    stats["raw_class_counts"] = dict(stats["raw_class_counts"])
    stats["normalized_class_counts"] = dict(stats["normalized_class_counts"])
    stats["skipped_class_counts"] = dict(stats["skipped_class_counts"])
    (variant_root / "stats.json").write_text(json.dumps(stats, ensure_ascii=False, indent=2), encoding="utf-8")
    return stats


def build_rgbir_image(rgb_path: Path, ir_path: Path) -> np.ndarray:
    rgb_image = cv2.imread(str(rgb_path), cv2.IMREAD_COLOR)
    ir_image = cv2.imread(str(ir_path), cv2.IMREAD_GRAYSCALE)
    if rgb_image is None or ir_image is None:
        raise FileNotFoundError(f"Failed to read paired images: {rgb_path} / {ir_path}")
    if rgb_image.shape[:2] != ir_image.shape[:2]:
        ir_image = cv2.resize(ir_image, (rgb_image.shape[1], rgb_image.shape[0]), interpolation=cv2.INTER_LINEAR)
    return np.concatenate([rgb_image, ir_image[..., None]], axis=2)


def prepare_rgbir_variant(
    source_root: Path,
    output_root: Path,
    task: str,
    overwrite: bool,
    fusion_label_source: str,
) -> dict:
    variant_name = f"rgbir_{task}"
    variant_root = output_root / variant_name
    images_root = variant_root / "images"
    labels_root = variant_root / "labels"

    for split in SPLIT_SPECS:
        ensure_clean_dir(images_root / split, overwrite=overwrite)
        ensure_clean_dir(labels_root / split, overwrite=overwrite)

    stats = {
        "variant": variant_name,
        "fusion_label_source": fusion_label_source,
        "images": {},
        "labels": {},
        "objects": {},
        "raw_class_counts": Counter(),
        "normalized_class_counts": Counter(),
        "skipped_class_counts": Counter(),
    }

    label_key = "rgb_labels" if fusion_label_source == "rgb" else "ir_labels"
    line_builder = to_detect_line if task == "detect" else to_obb_line

    for split, spec in SPLIT_SPECS.items():
        split_source = source_root / split
        rgb_image_dir = split_source / spec["rgb_images"]
        ir_image_dir = split_source / spec["ir_images"]
        label_dir = split_source / spec[label_key]
        if not rgb_image_dir.exists() or not ir_image_dir.exists() or not label_dir.exists():
            raise FileNotFoundError(f"Missing expected directories for {split}: {rgb_image_dir} / {ir_image_dir} / {label_dir}")

        image_count = 0
        label_count = 0
        object_count = 0

        for xml_path in sorted(label_dir.glob("*.xml")):
            stem = xml_path.stem
            rgb_path = rgb_image_dir / f"{stem}.jpg"
            ir_path = ir_image_dir / f"{stem}.jpg"
            if not rgb_path.exists() or not ir_path.exists():
                continue

            width, height, objects, raw_counter, skipped_counter = parse_xml(xml_path)
            label_lines = []
            for obj in objects:
                label_line = line_builder(obj, width, height)
                if label_line:
                    label_lines.append(label_line)
                    stats["normalized_class_counts"][obj.class_name] += 1
                    object_count += 1

            stats["raw_class_counts"].update(raw_counter)
            stats["skipped_class_counts"].update(skipped_counter)

            fused_image = build_rgbir_image(rgb_path, ir_path)
            image_dst = images_root / split / f"{stem}.png"
            label_dst = labels_root / split / f"{stem}.txt"
            if image_dst.exists():
                image_dst.unlink()
            ok = cv2.imwrite(str(image_dst), fused_image)
            if not ok:
                raise RuntimeError(f"Failed to write fused image to {image_dst}")
            label_dst.write_text("\n".join(label_lines) + ("\n" if label_lines else ""), encoding="utf-8")
            image_count += 1
            label_count += 1

        stats["images"][split] = image_count
        stats["labels"][split] = label_count
        stats["objects"][split] = object_count

    write_yaml(variant_root, dataset_name=variant_name)
    stats["raw_class_counts"] = dict(stats["raw_class_counts"])
    stats["normalized_class_counts"] = dict(stats["normalized_class_counts"])
    stats["skipped_class_counts"] = dict(stats["skipped_class_counts"])
    (variant_root / "stats.json").write_text(json.dumps(stats, ensure_ascii=False, indent=2), encoding="utf-8")
    return stats


def main() -> None:
    args = parse_args()
    source_root = args.source_root.resolve()
    output_root = args.output_root.resolve()
    output_root.mkdir(parents=True, exist_ok=True)

    tasks = ["detect", "obb"] if args.task == "both" else [args.task]
    if args.modalities == "both":
        modalities = ["rgb", "ir"]
    elif args.modalities == "all":
        modalities = ["rgb", "ir", "rgbir"]
    else:
        modalities = [args.modalities]

    all_stats = []
    for modality in modalities:
        for task in tasks:
            if modality == "rgbir":
                stats = prepare_rgbir_variant(
                    source_root=source_root,
                    output_root=output_root,
                    task=task,
                    overwrite=args.overwrite,
                    fusion_label_source=args.fusion_label_source,
                )
            else:
                stats = prepare_variant(
                    source_root=source_root,
                    output_root=output_root,
                    modality=modality,
                    task=task,
                    link_mode=args.link_mode,
                    overwrite=args.overwrite,
                )
            all_stats.append(stats)
            print(f"Prepared {stats['variant']}")
            print(json.dumps(stats, ensure_ascii=False, indent=2))

    summary_path = output_root / "summary.json"
    summary_path.write_text(json.dumps(all_stats, ensure_ascii=False, indent=2), encoding="utf-8")
    print(f"Summary written to {summary_path}")


if __name__ == "__main__":
    main()
