# Supplementary material for: SIM-PCSR: Key-Layer Complementary Enhancement for UAV RGB-IR Small-Object Detection
Source: Sensors (Basel). 2026 Jun 15;26(12):3806. doi: 10.3390/s26123806 (PMC13306675; doi:10.3390/s26123806)
Supplement: Supplementary file 1 [file sensors-26-03806-s001.zip › SIM-PCSR-public/scripts/train_sim_pcsr.sh]

#!/usr/bin/env bash
set -eo pipefail

ULTRALYTICS_ROOT=${ULTRALYTICS_ROOT:-/path/to/ultralytics}
SCRIPT_DIR=$(cd "$(dirname "${BASH_SOURCE[0]}")" && pwd)
REPO_ROOT=$(cd "$SCRIPT_DIR/.." && pwd)
DATA_CFG=${DATA_CFG:-$REPO_ROOT/configs/dronevehicle_rgbir_detect.yaml}
MODEL_CFG=${MODEL_CFG:-$REPO_ROOT/configs/sim_pcsr_yolov8s_dronevehicle.yaml}
PROJECT=${PROJECT:-runs/sim_pcsr}
RUN_NAME=${RUN_NAME:-train}

cd "$ULTRALYTICS_ROOT"

yolo detect train \
  model="$MODEL_CFG" \
  data="$DATA_CFG" \
  epochs=150 \
  imgsz=640 \
  batch=8 \
  device=0 \
  workers=8 \
  project="$PROJECT" \
  name="$RUN_NAME" \
  patience=50 \
  cos_lr=True \
  hsv_h=0.0 \
  hsv_s=0.0 \
  hsv_v=0.0 \
  degrees=0.0 \
  translate=0.1 \
  scale=0.5 \
  fliplr=0.5 \
  mosaic=1.0 \
  mixup=0.0 \
  copy_paste=0.0 \
  pretrained=yolov8s.pt \
  save=True \
  save_period=10 \
  plots=False
