# Supplementary material for: SIM-PCSR: Key-Layer Complementary Enhancement for UAV RGB-IR Small-Object Detection
Source: Sensors (Basel). 2026 Jun 15;26(12):3806. doi: 10.3390/s26123806 (PMC13306675; doi:10.3390/s26123806)
Supplement: Supplementary file 1 [file sensors-26-03806-s001.zip › SIM-PCSR-public/scripts/val_sim_pcsr.sh]

#!/usr/bin/env bash
set -eo pipefail

ULTRALYTICS_ROOT=${ULTRALYTICS_ROOT:-/path/to/ultralytics}
SCRIPT_DIR=$(cd "$(dirname "${BASH_SOURCE[0]}")" && pwd)
REPO_ROOT=$(cd "$SCRIPT_DIR/.." && pwd)
DATA_CFG=${DATA_CFG:-$REPO_ROOT/configs/dronevehicle_rgbir_detect.yaml}
WEIGHTS=${WEIGHTS:-/path/to/best.pt}
PROJECT=${PROJECT:-runs/sim_pcsr}
RUN_NAME=${RUN_NAME:-val}

cd "$ULTRALYTICS_ROOT"

yolo detect val \
  model="$WEIGHTS" \
  data="$DATA_CFG" \
  imgsz=640 \
  batch=8 \
  device=0 \
  workers=8 \
  project="$PROJECT" \
  name="$RUN_NAME" \
  plots=False
