# Supplementary material for: SIM-PCSR: Key-Layer Complementary Enhancement for UAV RGB-IR Small-Object Detection
Source: Sensors (Basel). 2026 Jun 15;26(12):3806. doi: 10.3390/s26123806 (PMC13306675; doi:10.3390/s26123806)
Supplement: Supplementary file 1 [file sensors-26-03806-s001.zip › SIM-PCSR-public/sim_pcsr/modules.py]

from __future__ import annotations

import math

import torch
import torch.nn as nn
import torch.nn.functional as F


def autopad(k, p=None, d=1):
    """Return padding that keeps the spatial shape unchanged for stride 1."""
    if d > 1:
        k = d * (k - 1) + 1 if isinstance(k, int) else [d * (x - 1) + 1 for x in k]
    if p is None:
        p = k // 2 if isinstance(k, int) else [x // 2 for x in k]
    return p


class Conv(nn.Module):
    """Minimal Ultralytics-style Conv block used by the custom modules."""

    default_act = nn.SiLU()

    def __init__(self, c1, c2, k=1, s=1, p=None, g=1, d=1, act=True):
        super().__init__()
        self.conv = nn.Conv2d(c1, c2, k, s, autopad(k, p, d), groups=g, dilation=d, bias=False)
        self.bn = nn.BatchNorm2d(c2)
        self.act = self.default_act if act is True else act if isinstance(act, nn.Module) else nn.Identity()

    def forward(self, x):
        return self.act(self.bn(self.conv(x)))


class _LearnableScale(nn.Module):
    def __init__(self, init=1.0):
        super().__init__()
        self.scale = nn.Parameter(torch.tensor([init], dtype=torch.float32))

    def forward(self, x):
        return x * self.scale


class RGBIRSplit(nn.Module):
    """Split a 4-channel RGB-IR tensor into RGB and IR branches."""

    def forward(self, x):
        if x.shape[1] < 4:
            raise ValueError(f"RGBIRSplit expects at least 4 input channels, but got {x.shape[1]}")
        return [x[:, :3, ...], x[:, 3:4, ...]]


class RGBIRSIMAdapter(nn.Module):
    """Selective interaction adapter that refines RGB and IR P3 features before fusion."""

    def __init__(
        self,
        c1,
        k_intra=64,
        k_inter=64,
        k_final=128,
        attn_dim=128,
        heads=4,
        init_rgb=0.0,
        init_ir=0.0,
    ):
        super().__init__()
        if attn_dim % heads != 0:
            raise ValueError(f"RGBIRSIMAdapter expects attn_dim divisible by heads, got {attn_dim} and {heads}")
        self.k_intra = int(k_intra)
        self.k_inter = int(k_inter)
        self.k_final = int(k_final)
        self.pool = nn.AdaptiveAvgPool2d(1)
        self.rgb_token_proj = nn.Linear(c1, attn_dim)
        self.ir_token_proj = nn.Linear(c1, attn_dim)
        self.rgb_global_proj = nn.Linear(c1, attn_dim)
        self.ir_global_proj = nn.Linear(c1, attn_dim)
        self.rgb_cross_attn = nn.MultiheadAttention(attn_dim, heads, batch_first=True)
        self.ir_cross_attn = nn.MultiheadAttention(attn_dim, heads, batch_first=True)
        self.rgb_attn_norm = nn.LayerNorm(attn_dim)
        self.ir_attn_norm = nn.LayerNorm(attn_dim)
        self.rgb_ffn_norm = nn.LayerNorm(attn_dim)
        self.ir_ffn_norm = nn.LayerNorm(attn_dim)
        self.rgb_ffn = nn.Sequential(nn.Linear(attn_dim, attn_dim * 2), nn.GELU(), nn.Linear(attn_dim * 2, attn_dim))
        self.ir_ffn = nn.Sequential(nn.Linear(attn_dim, attn_dim * 2), nn.GELU(), nn.Linear(attn_dim * 2, attn_dim))
        self.rgb_out_proj = nn.Linear(attn_dim, c1)
        self.ir_out_proj = nn.Linear(attn_dim, c1)
        self.rgb_smooth = Conv(c1, c1, 3, 1, act=False)
        self.ir_smooth = Conv(c1, c1, 3, 1, act=False)
        self.rgb_scale = _LearnableScale(init_rgb)
        self.ir_scale = _LearnableScale(init_ir)

    @staticmethod
    def _flatten_tokens(x):
        return x.flatten(2).transpose(1, 2)

    def _select_indices(self, intra_scores, inter_scores):
        b, n = intra_scores.shape
        k_intra = min(self.k_intra, n)
        k_inter = min(self.k_inter, n)
        k_final = min(self.k_final, n)
        intra_idx = torch.topk(intra_scores, k=k_intra, dim=1).indices
        inter_idx = torch.topk(inter_scores, k=k_inter, dim=1).indices
        mask = torch.zeros((b, n), dtype=torch.bool, device=intra_scores.device)
        mask.scatter_(1, intra_idx, True)
        mask.scatter_(1, inter_idx, True)
        priority = intra_scores + inter_scores + mask.float() * 4.0
        return torch.topk(priority, k=k_final, dim=1).indices

    @staticmethod
    def _gather_tokens(tokens, indices):
        return torch.gather(tokens, 1, indices.unsqueeze(-1).expand(-1, -1, tokens.shape[-1]))

    @staticmethod
    def _scatter_tokens(delta_sel, indices, reference):
        return torch.zeros_like(reference).scatter_(1, indices.unsqueeze(-1).expand_as(delta_sel), delta_sel)

    def forward(self, x):
        if not isinstance(x, (list, tuple)) or len(x) != 2:
            raise TypeError(f"RGBIRSIMAdapter expects [rgb, ir], but got {type(x)}")
        rgb, ir = x
        if rgb.shape != ir.shape:
            raise ValueError(f"RGBIRSIMAdapter expects matched RGB/IR shapes, got {tuple(rgb.shape)} and {tuple(ir.shape)}")

        b, c, h, w = rgb.shape
        rgb_tokens = self._flatten_tokens(rgb)
        ir_tokens = self._flatten_tokens(ir)
        rgb_global = self.pool(rgb).flatten(1)
        ir_global = self.pool(ir).flatten(1)

        rgb_score_tokens = F.normalize(rgb_tokens, dim=-1)
        ir_score_tokens = F.normalize(ir_tokens, dim=-1)
        rgb_score_global = F.normalize(rgb_global, dim=-1)
        ir_score_global = F.normalize(ir_global, dim=-1)
        rgb_intra = torch.matmul(rgb_score_tokens, rgb_score_global.unsqueeze(-1)).squeeze(-1) / math.sqrt(c)
        ir_intra = torch.matmul(ir_score_tokens, ir_score_global.unsqueeze(-1)).squeeze(-1) / math.sqrt(c)
        rgb_inter = torch.matmul(rgb_score_tokens, ir_score_global.unsqueeze(-1)).squeeze(-1) / math.sqrt(c)
        ir_inter = torch.matmul(ir_score_tokens, rgb_score_global.unsqueeze(-1)).squeeze(-1) / math.sqrt(c)

        rgb_idx = self._select_indices(rgb_intra, rgb_inter)
        ir_idx = self._select_indices(ir_intra, ir_inter)
        rgb_sel = self._gather_tokens(rgb_tokens, rgb_idx)
        ir_sel = self._gather_tokens(ir_tokens, ir_idx)

        rgb_sel = self.rgb_token_proj(rgb_sel) + self.rgb_global_proj(rgb_global).unsqueeze(1)
        ir_sel = self.ir_token_proj(ir_sel) + self.ir_global_proj(ir_global).unsqueeze(1)
        rgb_ctx = self.rgb_cross_attn(self.rgb_attn_norm(rgb_sel), self.ir_attn_norm(ir_sel), self.ir_attn_norm(ir_sel), need_weights=False)[0]
        ir_ctx = self.ir_cross_attn(self.ir_attn_norm(ir_sel), self.rgb_attn_norm(rgb_sel), self.rgb_attn_norm(rgb_sel), need_weights=False)[0]

        rgb_sel = rgb_sel + rgb_ctx
        ir_sel = ir_sel + ir_ctx
        rgb_sel = rgb_sel + self.rgb_ffn(self.rgb_ffn_norm(rgb_sel))
        ir_sel = ir_sel + self.ir_ffn(self.ir_ffn_norm(ir_sel))

        rgb_delta = self._scatter_tokens(self.rgb_out_proj(rgb_sel), rgb_idx, rgb_tokens)
        ir_delta = self._scatter_tokens(self.ir_out_proj(ir_sel), ir_idx, ir_tokens)
        rgb_delta = self.rgb_smooth(rgb_delta.transpose(1, 2).reshape(b, c, h, w))
        ir_delta = self.ir_smooth(ir_delta.transpose(1, 2).reshape(b, c, h, w))
        return [rgb + self.rgb_scale(rgb_delta), ir + self.ir_scale(ir_delta)]


class _RGBIRRemoveSelectCore(nn.Module):
    """Prefilter RGB and IR responses, then softly select complementary evidence."""

    def __init__(self, channels, reduction=4, min_hidden=16):
        super().__init__()
        hidden = max(channels // reduction, min_hidden)
        self.remove_rgb = nn.Sequential(Conv(channels * 3, channels, 1, 1), Conv(channels, channels, 3, 1, g=channels), Conv(channels, channels, 1, 1, act=False))
        self.remove_ir = nn.Sequential(Conv(channels * 3, channels, 1, 1), Conv(channels, channels, 3, 1, g=channels), Conv(channels, channels, 1, 1, act=False))
        self.selector = nn.Sequential(nn.Conv2d(channels * 4, hidden, 1, 1, bias=False), nn.SiLU(inplace=True), nn.Conv2d(hidden, 2, 1, 1, bias=True), nn.Sigmoid())

    def forward(self, rgb, ir):
        if rgb.shape != ir.shape:
            raise ValueError(f"_RGBIRRemoveSelectCore expects matched RGB/IR shapes, got {tuple(rgb.shape)} and {tuple(ir.shape)}")
        shared = rgb + ir
        diff = torch.abs(rgb - ir)
        rgb_redundancy = torch.sigmoid(self.remove_rgb(torch.cat((rgb, shared, diff), dim=1)))
        ir_redundancy = torch.sigmoid(self.remove_ir(torch.cat((ir, shared, diff), dim=1)))
        rgb_clean = rgb * (1.0 - rgb_redundancy)
        ir_clean = ir * (1.0 - ir_redundancy)
        shared_clean = rgb_clean + ir_clean
        diff_clean = torch.abs(rgb_clean - ir_clean)
        selector = self.selector(torch.cat((rgb_clean, ir_clean, shared_clean, diff_clean), dim=1))
        selector = selector / selector.sum(dim=1, keepdim=True).clamp_min_(1e-6)
        rgb_selected = rgb_clean * selector[:, 0:1]
        ir_selected = ir_clean * selector[:, 1:2]
        return rgb_selected, ir_selected


class RGBIRComplementaryWindowAttentionResidual(nn.Module):
    """Local window cross-attention residual refinement for PCSR."""

    def __init__(self, channels, alpha=1.0, use_shared_diff=True, use_shift=True, window_size=8, attn_dim=128, num_heads=4, reduction=4, min_hidden=32):
        super().__init__()
        if attn_dim % num_heads != 0:
            raise ValueError(f"attn_dim ({attn_dim}) must be divisible by num_heads ({num_heads})")
        self.alpha = float(alpha)
        self.use_shared_diff = bool(use_shared_diff)
        self.use_shift = bool(use_shift)
        self.window_size = max(2, int(window_size))
        self.shift_size = self.window_size // 2 if self.use_shift else 0
        self.attn_dim = int(attn_dim)
        memory_branches = 4 if self.use_shared_diff else 2
        hidden = max(channels // reduction, min_hidden)
        self.q_proj = Conv(channels, attn_dim, 1, 1)
        self.kv_proj = Conv(channels * memory_branches, attn_dim * 2, 1, 1)
        self.attn = nn.MultiheadAttention(attn_dim, num_heads, batch_first=True)
        self.shift_attn = nn.MultiheadAttention(attn_dim, num_heads, batch_first=True) if self.use_shift else None
        self.out_proj = Conv(attn_dim, channels, 1, 1, act=False)
        self.ffn = nn.Sequential(Conv(channels, channels, 1, 1), Conv(channels, channels, 3, 1, g=channels), Conv(channels, channels, 1, 1, act=False))
        self.post_gate = nn.Sequential(nn.Conv2d(channels * 3, hidden, 1, 1, bias=False), nn.SiLU(inplace=True), nn.Conv2d(hidden, 1, 3, 1, 1, bias=True), nn.Sigmoid())
        self.gain_logit = nn.Parameter(torch.tensor(-6.0))

    def _pad_to_window(self, x):
        _, _, height, width = x.shape
        pad_h = (self.window_size - height % self.window_size) % self.window_size
        pad_w = (self.window_size - width % self.window_size) % self.window_size
        if pad_h or pad_w:
            x = F.pad(x, (0, pad_w, 0, pad_h))
        return x, pad_h, pad_w

    def _window_partition(self, x):
        x, pad_h, pad_w = self._pad_to_window(x)
        batch, channels, height, width = x.shape
        n_h, n_w = height // self.window_size, width // self.window_size
        windows = x.view(batch, channels, n_h, self.window_size, n_w, self.window_size).permute(0, 2, 4, 3, 5, 1).contiguous().view(batch * n_h * n_w, self.window_size * self.window_size, channels)
        return windows, (batch, height, width, pad_h, pad_w)

    def _window_reverse(self, windows, meta, channels):
        batch, height, width, pad_h, pad_w = meta
        n_h, n_w = height // self.window_size, width // self.window_size
        x = windows.view(batch, n_h, n_w, self.window_size, self.window_size, channels).permute(0, 5, 1, 3, 2, 4).contiguous().view(batch, channels, height, width)
        if pad_h or pad_w:
            x = x[:, :, : height - pad_h, : width - pad_w]
        return x

    def _cross_attend(self, fused, memory, attn_layer, shift=False):
        if shift and self.shift_size > 0:
            fused = torch.roll(fused, shifts=(-self.shift_size, -self.shift_size), dims=(2, 3))
            memory = torch.roll(memory, shifts=(-self.shift_size, -self.shift_size), dims=(2, 3))
        q = self.q_proj(fused)
        k, v = self.kv_proj(memory).chunk(2, dim=1)
        q_windows, meta = self._window_partition(q)
        k_windows, _ = self._window_partition(k)
        v_windows, _ = self._window_partition(v)
        attended = attn_layer(q_windows, k_windows, v_windows, need_weights=False)[0]
        out = self._window_reverse(attended, meta, self.attn_dim)
        if shift and self.shift_size > 0:
            out = torch.roll(out, shifts=(self.shift_size, self.shift_size), dims=(2, 3))
        return out

    def forward(self, x):
        if not isinstance(x, (list, tuple)) or len(x) != 3:
            raise TypeError(f"RGBIRComplementaryWindowAttentionResidual expects [rgb, ir, fused], got {type(x)}")
        rgb, ir, fused = x
        if rgb.shape != ir.shape or fused.shape[0] != rgb.shape[0] or fused.shape[2:] != rgb.shape[2:] or fused.shape[1] != rgb.shape[1]:
            raise ValueError("RGBIRComplementaryWindowAttentionResidual expects matched RGB/IR features and a same-size fused feature.")
        shared = rgb + ir
        diff = torch.abs(rgb - ir)
        memory = torch.cat((rgb, ir, shared, diff), dim=1) if self.use_shared_diff else torch.cat((rgb, ir), dim=1)
        attn_feat = self._cross_attend(fused, memory, self.attn, shift=False)
        if self.shift_attn is not None:
            attn_feat = 0.5 * (attn_feat + self._cross_attend(fused, memory, self.shift_attn, shift=True))
        residual = self.out_proj(attn_feat)
        residual = residual + self.ffn(residual)
        residual = residual * self.post_gate(torch.cat((fused, shared, diff), dim=1))
        return fused + self.alpha * torch.sigmoid(self.gain_logit) * residual


class RGBIRRemoveSelectWindowAttentionResidual(nn.Module):
    """PCSR block: remove-select prefiltering followed by complementary window refinement."""

    def __init__(self, channels, alpha=1.0, use_shared_diff=True, use_shift=True, window_size=8, attn_dim=128, num_heads=4, reduction=4, min_hidden=16):
        super().__init__()
        self.prefilter = _RGBIRRemoveSelectCore(channels, reduction=reduction, min_hidden=min_hidden)
        self.attn_branch = RGBIRComplementaryWindowAttentionResidual(channels, 1.0, use_shared_diff, use_shift, window_size, attn_dim, num_heads)
        self.alpha = float(alpha)
        self.prefilter_logit = nn.Parameter(torch.tensor(-2.0))

    def forward(self, x):
        if not isinstance(x, (list, tuple)) or len(x) != 3:
            raise TypeError(f"RGBIRRemoveSelectWindowAttentionResidual expects [rgb, ir, fused], got {type(x)}")
        rgb, ir, fused = x
        rgb_selected, ir_selected = self.prefilter(rgb, ir)
        clean_gain = torch.sigmoid(self.prefilter_logit)
        rgb_pref = rgb + clean_gain * (rgb_selected - rgb)
        ir_pref = ir + clean_gain * (ir_selected - ir)
        refined = self.attn_branch([rgb_pref, ir_pref, fused])
        return fused + self.alpha * (refined - fused)
