# Supplementary material for: SIM-PCSR: Key-Layer Complementary Enhancement for UAV RGB-IR Small-Object Detection
Source: Sensors (Basel). 2026 Jun 15;26(12):3806. doi: 10.3390/s26123806 (PMC13306675; doi:10.3390/s26123806)
Supplement: Supplementary file 1 [file sensors-26-03806-s001.zip › SIM-PCSR-public/sim_pcsr/__init__.py]

from .modules import (
    RGBIRComplementaryWindowAttentionResidual,
    RGBIRRemoveSelectWindowAttentionResidual,
    RGBIRSIMAdapter,
    RGBIRSplit,
)

__all__ = [
    "RGBIRComplementaryWindowAttentionResidual",
    "RGBIRRemoveSelectWindowAttentionResidual",
    "RGBIRSIMAdapter",
    "RGBIRSplit",
]
